# Supplementary material for: Co and Co3O4 in the Hydrolysis of Boron-Containing Hydrides: H2O Activation on the Metal and Oxide Active Centers
Source: Materials (Basel). 2024 Apr 13;17(8):1794. doi: 10.3390/ma17081794 (PMC11050988; doi:10.3390/ma17081794)
Supplement: Supplementary file 1 [file materials-17-01794-s001.zip]

Archive with 1 entries (1 files):
- materials-2938310-supplementary.pdf
